# Supplementary material for: Gait and dynamic pedobarographic analyses in hallux rigidus patients treated with Keller’s arthroplasty, arthrodesis or cheilectomy 22 years after surgery
Source: PeerJ. 2023 Nov 20;11:e16296. doi: 10.7717/peerj.16296 (PMC10666645; doi:10.7717/peerj.16296)
Supplement: Supplemental Information 2 — Data of the intervention groups Keller’s arthroplasty (KA), arthrodesis (A), cheilectomy (C) are presented even as the data of the control group (CG). [file peerj-11-16296-s002.xlsx]

## Sheet: Spatiotemporal
KA	Step width [cm]	Double stance phase [%]	Gait velocity [km/h]	Step length [cm]	Stance phase [%]	Load respons [%]	Mid stance [%]	Pre-swing [%]	Swing phase [%]	Step time [s]
1	17.476	44.582	0.763	17.823	71.512	21.745	26.982	22.637	28.488	0.903
2	17.476	44.582	0.763	19.152	73.542	22.934	28.805	21.803	26.458	0.844
3	6.619	30.046	3.444	50.904	64.471	14.487	34.4	15.581	35.529	0.542
4	6.619	30.046	3.444	50.489	65.565	15.582	35.537	14.446	34.435	0.518
5	11.258	23.259	4.391	52.062	62.088	12.256	38.836	10.996	37.912	0.414
6	6.901	30.029	1.864	34.352	66.042	14.833	36.012	15.198	33.958	0.643
7	14.913	32.229	3.064	50.385	66.336	16.435	34.117	15.783	33.664	0.565
8	10.1	32.021	3.176	44.443	65.782	15.94	33.747	16.081	34.218	0.511
9	5.834	36.298	2.423	36.626	67.276	18.228	30.978	18.055	32.724	0.561
10	10.27	28.099	3.659	54.86	64.804	13.899	36.705	14.199	35.196	0.504
11	5.667	31.961	2.303	37.904	65.672	16.029	33.727	15.954	34.328	0.605
12	13.563	31.775	2.424	47.475	65.535	15.237	33.796	16.519	34.465	0.764
13	8.155	41.333	1.431	29.604	70.494	21.379	29.655	20.31	29.506	0.76
14	13.747	35.103	2.538	38.842	64.932	18.447	29.838	16.646	35.068	0.583
A
1	8.024	32.369	2.877	44.844	65.534	14.279	33.179	18.094	34.466	0.523
2	5.963	25.425	4.192	56.714	62.706	12.91	37.28	12.517	37.294	0.492
3	5.963	25.425	4.192	58.233	62.714	12.512	37.299	12.917	37.286	0.496
4	11.402	25.152	4.513	64.483	62.363	12.265	37.205	12.893	37.637	0.527
5	6.59	25.205	3.287	49.971	62.975	13.264	37.798	11.959	37.025	0.553
6	8.576	47.432	1.06	19.523	71.476	21.923	24.005	25.456	28.524	0.651
7	14.531	30.611	2.546	39.29	64.923	17.147	34.315	13.454	35.077	0.548
8	14.531	30.611	2.546	40.6	65.676	13.441	35.07	17.165	34.324	0.581
9	6.509	30.043	2.136	37.7	63.414	15.689	33.409	14.332	36.586	0.6
10	13.89	28.327	3.408	57.483	63.402	13.361	35.096	14.931	36.598	0.589
C
1	7.459	24.126	4.16	58.625	62.177	12.081	38.047	12.051	37.823	0.497
2	6.997	33.442	1.534	38.565	65.497	16.679	32.021	16.796	34.503	0.917
3	9.026	25.675	3.71	56.577	63.834	11.942	38.179	13.741	36.166	0.545
4	9.026	25.675	3.71	55.982	61.852	13.731	36.151	11.971	38.148	0.547
5	10.335	36.625	2.097	35.157	67.959	18.05	31.312	18.592	32.041	0.63
6	7.792	29.032	2.848	58.785	63.52	12.734	34.501	16.285	36.48	0.759
7	7.74	38.165	2.807	47.943	69.036	16.403	30.878	21.756	30.964	0.652
8	4.153	34.149	1.956	35.29	65.542	17.417	31.48	16.754	34.458	0.644
9	4.153	34.149	1.956	33.311	68.42	16.776	34.21	17.311	31.58	0.616
CG
1	14.176	26.965	3.398	52.348	62.765	14.208	35.759	12.743	37.235	0.526
2	17.596	33.781	2.528	42.365	67.142	16.669	33.381	17.077	32.858	0.622
3	7.438	25.504	4.147	61.583	62.899	13.056	37.39	12.453	37.101	0.536
4	5.984	31.775	3.473	50.69	65.512	16.461	33.71	15.341	34.488	0.524
5	10.671	35.334	2.525	41.887	67.005	18.039	31.813	17.273	32.995	0.625
6	3.688	25.746	3.892	57.809	62.262	13.565	36.487	12.211	37.738	0.517
7	10.431	31.937	2.568	43.032	65.413	16.809	33.444	15.159	34.587	0.595
8	9.859	23.141	2.722	47.19	61.339	10.75	38.186	12.441	38.661	0.613
9	6.407	21.537	3.941	56.833	60.881	10.736	39.337	10.809	39.119	0.517
10	17.569	34.317	2.872	43.314	67.125	17.3	32.772	17.053	32.875	0.574
11	13.416	30.438	3.45	51.415	65.259	15.713	34.782	14.764	34.741	0.519
12	7.917	28.839	2.606	45.307	62.41	14.578	33.566	14.266	37.59	0.66
13	8.103	32.144	2.611	38.29	67.642	15.216	35.458	16.908	32.358	0.544
© Robin T.A.L. de Bot, Geleen, 2023. All rights reserved. No part of this data may be reproduced or transmitted in any form or by any means, without the written permission from the author or, where appropriate, the publisher of the article.

## Sheet: PP & PTI
KA	FI		FL		FM		HL		HM		M		T
	PP [N/cm2]	PTI [Ns/cm2]	PP [N/cm2]	PTI [Ns/cm2]	PP [N/cm2]	PTI [Ns/cm2]	PP [N/cm2]	PTI [Ns/cm2]	PP [N/cm2]	PTI [Ns/cm2]	PP [N/cm2]	PTI [Ns/cm2]	PP [N/cm2]	PTI [Ns/cm2]
1	29.358	22.3521	9.533	8.18829	12.933	10.6324	14.363	9.92162	14.379	9.99218	10.571	8.01958	19.2	14.4136
2	40.123	11.1384	35.022	10.1053	29.417	7.89757	22.308	5.5791	22.386	5.57458	14.946	6.33265	29.525	8.1365
3	37.142	17.0819	20.019	9.84456	19.644	8.89286	23.097	8.23411	23.917	8.54518	12.803	5.81003	17.667	8.74756
4	39.062	12.3006	16.329	7.63975	50.644	16.5024	34.661	10.162	37.685	11.3509	10.928	4.73947	39.49	13.4505
5	39.244	9.9101	25.056	7.15363	28.862	7.7335	37.649	8.58523	39.834	8.83894	10.724	2.81616	21.634	6.55305
6	47.138	13.709	22.449	7.36713	25.327	7.87678	28.283	8.90136	29.306	9.16958	20.263	6.44539	27.474	8.67898
7	33.064	12.9924	10.931	4.27934	32.641	13.584	29.222	11.5551	35.806	13.6143	8.725	4.78264	27.431	12.3454
8	26.708	15.8581	19.375	11.3672	35.229	16.3404	28.417	14.8852	29.75	15.4175	12.75	7.43838	17.375	10.2419
9	41.763	30.8972	9.454	8.6289	19.95	15.7324	14.233	10.4661	14.344	10.599	10.079	8.45294	28.167	19.6498
10	34.6	9.64058	30.107	7.84074	30.074	7.94768	30.94	7.9855	31.319	8.01866	13.46	4.49169	30.299	7.98056
11	38.875	9.74914	27.791	6.99152	43.314	10.1615	37.314	5.43509	41.145	5.63907	9.529	2.52319	31.4	8.32781
12	33.265	9.37665	24.049	8.25319	29.674	7.02097	28.625	7.97429	28.417	7.97646	16.191	5.58892	39.426	6.74856
13	47.334	16.3904	41	13.6686	34.405	10.6034	24.77	7.65509	25.364	7.80429	17.186	6.93293	15.166	4.79469
14	30.476	10.5553	26.702	9.15956	17.026	5.39293	17.221	5.85901	17.584	5.93981	19.462	7.34903	14.796	4.66486
A
1	28.727	8.96271	24.467	7.3682	49.25	13.5697	32.677	8.3367	33.175	8.41769	14.885	5.11167	14.694	5.25079
2	57.429	12.75	31.21	8.84508	36.279	8.86839	40.694	6.73328	44.869	7.02668	13.76	3.88638	41.646	10.1325
3	30.052	9.00353	22.592	7.90988	20.554	6.41279	22.849	7.49354	23.083	7.44113	18.929	9.35668	23.514	6.37126
4	47.572	14.1802	22.293	7.66624	61.507	17.4221	33.502	7.72042	35.293	8.00704	11.606	4.11608	44.762	11.2645
5	53.947	13.0805	29.957	8.52363	35.443	8.97502	48.986	8.82768	50.656	9.05425	13.184	4.65759	56.09	13.395
6	57.538	12.1506	22.636	5.692	37.739	8.10999	26.951	7.02223	26.701	7.0405	13.924	4.64708	35.379	9.64779
7	60.877	18.6729	30.922	9.42485	52.917	14.4815	56.632	12.7046	67.67	14.9406	5.132	1.33059	20.245	5.51805
8	25.015	12.7807	17.725	9.06863	23.317	11.5812	16.4	6.25062	16.642	6.3134	15.245	8.69853	18.662	9.07548
9	44.733	10.3257	21.264	7.00799	22.149	6.33835	23	6.3176	23.471	6.57786	18.88	8.63548	22.486	6.21318
10	27.821	10.3547	23.792	9.31688	31.968	11.6269	17.238	4.65841	17.752	4.76888	9.235	4.18112	14.059	5.35695
C
1	36.98	10.794	25.961	10.0157	28.468	8.12221	30.191	8.31122	30.427	8.41946	15.7	6.7714	26.873	7.82842
2	31.815	10.6577	18.089	6.731	24.687	8.3951	18.831	5.23987	19.659	5.28521	17.953	6.4966	20.857	4.93224
3	42.226	13.8158	43.491	16.4001	31.963	8.57701	33.848	13.6228	35.704	14.3508	40.96	12.7552	25.671	7.67337
4	17.714	6.18864	22.026	8.97949	14.206	5.19051	27.076	10.5705	27.328	10.6392	22.625	8.74165	23.062	4.80616
5	35.528	13.6018	21.067	9.70293	26.844	10.7285	20.978	6.25874	21.25	6.33044	14.764	7.00701	25.628	10.5435
6	29.033	8.02085	24.017	6.66912	37.042	10.9039	32.519	8.03227	32.515	8.00168	10.573	4.07279	23.808	7.13785
7	20.263	11.0149	17.97	10.1122	11.11	5.51828	17.108	10.4831	17.244	10.5573	8.324	6.48572	16.25	8.64402
8	35.566	10.7283	41.293	14.3217	27.65	7.83264	25.968	6.65267	26.257	6.7046	17.575	8.47995	27.116	7.48977
9	30.214	11.8979	24.021	9.73031	21.405	8.63514	19.491	6.34021	20.961	6.62141	18.777	7.74287	12.11	5.94887

## Sheet: PP & PTI HC
CG	FI		FL		FM		HL		HM		M		T
	PP [N/cm2]	PTI [Ns/cm2]	PP [N/cm2]	PTI [Ns/cm2]	PP [N/cm2]	PTI [Ns/cm2]	PP [N/cm2]	PTI [Ns/cm2]	PP [N/cm2]	PTI [Ns/cm2]	PP [N/cm2]	PTI [Ns/cm2]	PP [N/cm2]	PTI [Ns/cm2]
1	28.013	8.74403	19.344	8.33019	23.79	7.10427	23.004	6.42651	23.054	6.45492	14.362	5.97833	23.219	6.98288
2	36.307	12.1351	26.094	8.59645	24.151	8.66173	37.318	13.3866	38.901	13.8453	13.333	4.92969	19.99	6.4183
3	40.519	11.9609	26.134	9.41982	34.819	9.51988	28.602	7.30987	28.963	7.34698	13.023	4.72333	26.333	8.16881
4	33.991	9.00409	23.289	6.78016	24.259	5.81353	25.685	7.58818	25.526	7.55703	13.935	4.43532	25.056	5.15451
5	40.068	14.9997	27.448	13.6285	26.594	10.7336	21.995	7.56335	21.891	7.54566	24.609	11.7188	14.651	6.03037
6	42.728	11.2337	22.656	8.9921	27.955	8.85823	27.679	5.17528	27.741	5.28407	13.295	3.66938	26.259	8.3308
7	25.3	9.20793	19.795	6.90759	15.7	6.05863	22.985	9.01143	23.33	9.08122	16.85	7.93604	23.48	8.3891
8	39.207	12.6647	24.851	8.43625	31.918	10.6809	28.822	8.42601	30.5	8.80318	18.572	6.46981	34.601	11.2867
9	31.897	9.22868	22.402	6.61275	16.228	4.22011	38.317	7.90231	38.701	7.98549	10.902	2.61092	20.138	4.3523
10	37.545	13.3273	33.915	12.495	32.36	11.5875	25.905	9.71032	26.42	9.92117	31.345	10.0515	17.37	8.02639
11	33.526	11.2747	22.435	7.86528	35.017	10.9934	33.379	9.18056	33.703	9.29054	15.483	5.8907	34.323	9.05748
12	35.187	13.4662	24.344	9.16662	28.818	11.6442	26.943	8.24554	27.302	8.33866	11.281	3.75679	23.688	9.52395
13	29.522	9.00667	19.446	6.8321	26.188	7.63441	20.009	5.42483	20.777	5.45779	14.964	6.54869	15.406	4.9127
14	32.338	10.627	21.106	8.41292	26.204	8.73036	24.671	5.33747	24.847	5.35767	13.769	5.24994	24.444	8.37192
15	28.875	10.8585	24.594	8.7148	25.417	9.08753	34.141	12.411	35.276	12.757	11.974	4.67257	21.229	7.79047
16	33.299	11.1631	26.165	9.25245	28.509	8.65142	27.362	6.34113	27.54	6.37378	12	3.68257	22.598	7.3878
17	29.47	8.94331	24.733	8.30673	20.427	5.12833	25.147	7.2897	25.142	7.26294	20.944	6.33593	20.409	4.99854
18	30.521	12.911	22.016	12.3399	33.74	13.5755	25.786	8.94778	25.547	8.82851	18.161	10.3748	19.714	7.91662
19	31.335	10.2541	20.464	8.00028	26.531	8.60968	20.938	4.22435	21.138	4.24316	9.388	3.36367	17.643	6.57085
20	29.337	9.89943	18.764	6.70631	15.904	5.80011	24.207	9.1284	24.409	9.19612	15.452	6.85409	25.351	8.40005
21	35.66	12.0486	26.81	9.00898	35.82	10.8054	24.75	7.96646	25.595	8.19841	17.6	6.14217	34.05	10.9726
22	28.92	8.44426	20.036	6.13416	15.018	4.46918	35.799	7.0805	36.152	7.13837	12.281	3.41556	16.821	4.55074
23	29.043	13.0008	28.601	13.7443	26.279	9.47835	29.952	12.6504	30.313	12.934	22.399	8.88223	45.163	12.3481
24	38.654	13.0374	23.567	8.53951	43.3	13.342	30.537	7.30887	30.929	7.41831	15.212	6.02233	34.646	8.33964
25	35.865	13.2574	29.057	9.43006	16.943	7.43772	25.307	8.59162	25.432	8.65067	10.125	4.42339	23	8.931
26	24.838	7.33625	16.958	6.22626	26.153	7.40934	26.736	6.99949	27.593	7.14382	15.866	5.09668	19.384	5.65151

## Sheet: MOXFQ
KA	1.	2.	3.	4.	5.	6.	7.	8.	9.	10.	11.	12.	13.	14.	15.	16.
1	4	4	3	4	4	4	4	4	4	4	4	1	4	4	4	2
2	4	4	3	4	4	4	4	4	4	4	4	1	4	4	4	2
3	0	0	0	0	0	0	0	0	0	3	0	0	0	0	0	0
4	0	0	0	0	0	0	0	0	0	3	0	0	0	0	0	0
5	3	3	0	0	2	4	0	4	3	3	3	3	0	0	3	0
6	0	0	0	0	0	0	0	0	0	0	0	0	0	0	0	0
7	1	1	1	0	0	0	0	0	1	3	0	2	0	0	2	0
8	3	3	4	4	3	4	3	4	3	4	3	3	3	3	3	2
9	0	2	1	0	0	2	3	2	0	0	1	1	0	4	0	0
10	0	0	0	0	0	0	0	0	0	3	2	0	0	0	0	0
11	1	1	1	1	1	1	1	1	1	1	1	1	1	1	1	1
12	0	0	0	0	0	0	0	0	0	0	0	0	0	0	0	0
13	0	0	0	0	0	0	0	0	0	4	2	0	0	0	1	0
14	3	3	4	4	3	4	4	2	4	4	2	0	4	4	3	0
A	1.	2.	3.	4.	5.	6.	7.	8.	9.	10.	11.	12.	13.	14.	15.	16.
1	0	0	0	0	0	0	0	0	0	0	0	0	0	0	0	0
2	0	0	0	0	0	0	0	0	0	0	0	0	0	0	0	0
3	0	0	0	0	0	0	0	0	0	0	0	0	0	0	0	0
4	0	0	0	0	0	0	0	0	0	2	0	0	0	0	0	0
5	0	0	0	0	0	0	0	0	0	4	2	1	1	0	0	1
6	2	4	2	4	0	4	2	4	0	4	0	0	0	0	2	0
7	3	3	1	3	3	3	3	3	3	4	3	1	3	1	3	0
8	3	3	1	3	3	3	3	3	3	4	3	1	3	1	3	0
9	0	0	0	0	0	0	0	0	0	0	0	0	0	0	0	0
10	0	1	0	1	0	0	0	0	1	3	2	2	1	0	1	0
C	1.	2.	3.	4.	5.	6.	7.	8.	9.	10.	11.	12.	13.	14.	15.	16.
1	0	0	0	0	0	0	0	0	0	4	0	0	0	0	0	0
2	4	4	0	0	4	0	4	4	4	4	1	2	4	4	4	2
3	1	1	1	1	1	1	1	1	1	4	1	1	1	1	1	0
4	2	2	3	2	2	2	2	1	2	4	2	2	2	2	3	1
5	0	0	0	0	0	0	0	0	0	3	4	0	0	0	1	0
6	2	2	3	0	1	2	3	2	3	4	0	0	0	0	2	0
7	0	2	0	0	0	0	1	1	2	0	0	2	0	2	2	0
8	0	0	0	0	0	0	0	0	0	0	0	0	0	0	0	0
9	0	0	0	0	0	0	0	0	0	0	0	0	0	0	0	0
Walking standing:	Question 2-8
Pain:	Question: 1, 11, 12, 15, 16
Social Interaction:	Question 9, 10, 13, 14
